# Supplementary material for: Elevated human placental heat shock protein 5 is associated with spontaneous preterm birth
Source: Pediatr Res. 2023 Feb 14;94(2):520–9. doi: 10.1038/s41390-023-02501-9 (PMC9926443; doi:10.1038/s41390-023-02501-9)
Supplement: Supplementary file 2 — Supplemental_TablesS1-S3 [file 41390_2023_2501_MOESM2_ESM.xlsx]

## Sheet: Supplemental Table S1
Supplemental Table S1. Primers and probes used in qPCR. Primers and probes were designed as an intron spanning assay with the Universal Probe Library (UPL) Assay Design Center (Roche Diagnostics) or by Merck.
Gene name	Primers and probes
HSPA5a
	Forward	5′-TGTTACAATCAAGGTCTATGAAGGTG-3′
	Reverse	5′-CAAAGGTGACTTCAATCTGTGG-3′
	Probe	#68
AP2A1a
	Forward	5′-GGCTGCTGCAGTGCTACC-3′
	Reverse	5′-GGCCTTGTTGAGCACAGTCT-3′
	Probe	#31
TNFRSF9a
	Forward	5′-CGTGCCTCTGTCCCATGT-3′
	Reverse	5′-ATGGCCAATGTTCCAAATAGA-3′
	Probe	#39
HSP90B1a
	Forward	5′-CTGGAAATGAGGAACTAACAGTCA-3′
	Reverse	5′-TCTTCTCTGGTCATTCCTACACC-3′
	Probe	#62
CYC1a
	Forward	5′-ATAAAGCGGCACAAGTGGTCA-3′
	Reverse	5′-GATGGCTCTTGGGCTTGAGG-3′
	Probe	#47
CXCL8b
	Forward	5′-CTCAGCCCTCTTCAAAA-3′
	Reverse	5′-ACTCCAAACCTTTCCAC-3′
	Probe	5′-TCTCCACAACCCTCTGCACC-3′
CCL2b
	Forward	5′-TGGTCTTGAAGATCACAG-3′
	Reverse	5′-GGAAGATCTCAGTGCAGA-3′
	Probe	5′-AGAAGAATCACCAGCAGCAAGT-3′
CYC1b
	Forward	5′-CAGCTTCCGACTCTTCAG-3′
	Reverse	5′-GGGCTCAAGATGTTGATG-3′
	Probe	5′-ACTGACCACTTGTGCCGCTT-3′
aPrimers and probes designed with the Universal Probe Library (UPL) Assay Design Center (Roche Diagnostics).
bPrimers and probes designed by Merck.

## Sheet: Supplemental Table S2
Supplemental Table S2. Upregulated genes after HSPA5 silencing in HTR8/SVneo cells. HSPA5 silenced in HTR8/SVneo commercial cell line by siRNA. Transcriptome of these cells compared with transcriptome of cells treated with negative siRNA. Differentially expressed genes ranked based on FDR-adjusted p value and FC. Threshold of FC was ≥1.5, and threshold of FDR-adjusted p value was ≤0.05.
Gene name	EntrezID	p valuea	adj. p valueb	FCc
AP2A1	160	0.0001	0	1.95
KRTAP2-3	730755	0.0002	0	1.94
HSP90B1	7184	0.0001	0	1.85
ANXA2P3	305	0.0002	0	1.84
HSP90B2P	7190	0.0001	0	1.83
MFAP5	8076	0.0002	0	1.82
ANXA2P2	304	0.0001	0	1.81
MMP1	4312	0.0023	0.0156	1.81
PWAR5	8123	0.0002	0	1.81
ANXA2	302	0.0001	0	1.79
PDIA4	9601	0.0002	0	1.75
COL6A3	1293	0.0001	0	1.75
ANXA2P1	303	0.0002	0	1.74
MYL12B	103910	0.0001	0	1.74
EFHD2	79180	0.0002	0	1.74
TMEM255A	55026	0.0003	0	1.73
RITA1	84934	0.0003	0	1.66
LAMA4	3910	0.0005	0	1.65
VSTM1	284415	0.0004	0	1.62
AK5	26289	0.0005	0	1.62
EHD2	30846	0.0003	0	1.61
S1PR1	1901	0.0003	0	1.61
NR4A1	3164	0.0008	0.0066	1.61
SETD7	80854	0.0002	0	1.6
CLDN12	9069	0.0003	0	1.59
ZC3HAV1L	92092	0.0003	0	1.57
ARMH4	145407	0.0004	0	1.57
FOS	2353	0.0006	0.0066	1.56
PDGFB	5155	0.0005	0	1.56
IGFBP5	3488	0.0006	0.0066	1.55
KIRREL3	84623	0.0009	0.0066	1.55
WDR62	284403	0.0004	0	1.54
VAT1L	57687	0.0006	0.0066	1.54
RECK	8434	0.0005	0	1.54
IL15RA	3601	0.0006	0.0066	1.53
CARNMT1	138199	0.0007	0.0066	1.53
APLN	8862	0.0005	0	1.53
GALNT1	2589	0.0004	0	1.52
IMPA2	3613	0.0007	0.0066	1.52
GLT8D2	83468	0.0006	0.0066	1.51
LNCAROD	101928687	0.002	0.0128	1.5
ADRB2	154	0.0007	0.0066	1.5
KLHL2	11275	0.0004	0	1.5
at-test p value for comparisons between sample groups (HSPA5-silenced and negative-control cells).
bFalse discovery rate (FDR)–adjusted p value.
cExpression ratio (FC) between compared sample groups. Comparison between HSPA5-silenced cells and negative control cells.

## Sheet: Supplemental Table S3
Supplemental Table S3. Downregulated genes after HSPA5 silencing in HTR8/SVneo cells. HSPA5 silenced in HTR8/SVneo commercial cell line by siRNA. Transcriptome of these cells compared with transcriptome of cells treated with negative siRNA. Differentially expressed genes ranked based on FDR-adjusted p value and FC. Threshold of FC was of ≥1.5, and threshold of FDR-adjusted p value was ≤0.05.
Gene name	EntrezID	p valuea	adj. p valueb	FCc
GDF15	9518	1e-05	0	-3.08
INPP5D	3635	1e-05	0	-2.87
CEACAM1	634	2e-05	0	-2.4
UBD	10537	3e-05	0	-2.39
TNFRSF9	3604	3e-05	0	-2.21
NECTIN4	81607	4e-05	0	-2.11
C3	718	5e-05	0	-2.26
CLCA2	9635	5e-05	0	-1.98
ACSL4	2182	8e-05	0	-2.1
PLA2G4C	8605	8e-05	0	-1.85
TP53I3	9540	9e-05	0	-1.88
CCL2	6347	0.00011	0	-1.91
HSPA5	3309	0.00012	0	-1.82
CDKN1A	1026	0.00013	0	-1.89
CXCL6	6372	0.00016	0	-1.89
ACTA2	59	0.00016	0	-1.7
GJA1	2697	0.00018	0	-1.73
CXCL8	3576	0.0002	0	-1.92
CXCL1	2919	0.00022	0	-1.89
KIAA1217	56243	0.00023	0	-1.71
BTG2	7832	0.00027	0	-1.59
CFI	3426	0.00029	0	-1.56
BIRC3	330	0.0003	0	-1.68
MDM2	4193	0.00031	0	-1.62
GASK1B	51313	0.00031	0	-1.66
KIAA1324	57535	0.00032	0	-1.6
NUPR1	26471	0.00033	0	-1.68
RNF13	11342	0.00033	0	-1.65
TRIML2	205860	0.00037	0	-1.57
SCG2	7857	0.00038	0	-1.72
SERPINE2	5270	0.00039	0	-1.61
SIPA1L2	57568	0.0004	0	-1.55
NACC2	138151	0.00041	0	-1.51
LINC00324	284029	0.00044	0	-1.54
MATN3	4148	0.00045	0	-1.51
AHR	196	0.00047	0	-1.54
TSHZ2	128553	0.00047	0	-1.58
MVP	9961	0.00051	0	-1.53
AREG	374	0.00051	0	-1.54
ARRDC3	57561	0.00052	0	-1.54
TNFAIP3	7128	0.00054	0	-1.51
CYP1B1	1545	0.00059	0.0066	-1.52
WDR63	126820	0.0006	0.0066	-1.51
IL1A	3552	0.00061	0.0066	-1.65
C4A	720	0.00067	0.0066	-1.57
RELB	5971	0.0007	0.0066	-1.52
TMEM150A	129303	0.00075	0.0066	-1.53
ELK3	2004	0.00081	0.0066	-1.51
ELF3	1999	0.00088	0.0066	-1.57
KRT17	3872	0.00104	0.0066	-1.5
at-test p value for comparisons between sample groups (HSPA5-silenced and negative-control cells).
bFDR-adjusted p value.
cExpression ratio (FC) between compared sample groups. Comparison between HSPA5-silenced cells and negative control cells.
